# Supplementary material for: Isolated Monoclonal Human Urine-Derived Stem Cells Showed Differential Therapeutic Effects on Renal Ischemia–Reperfusion Injury in Mice
Source: Biomedicines. 2025 Nov 27;13(12):2911. doi: 10.3390/biomedicines13122911 (PMC12730910; doi:10.3390/biomedicines13122911)
Supplement: Supplementary file 1 [file biomedicines-13-02911-s001.zip]

Archive with 1 entries (1 files):
- biomedicines-3959147-supplementary.pdf
